# Supplementary material for: Population Analysis of Adverse Events in Different Age Groups Using Big Clinical Trials Data
Source: JMIR Med Inform. 2016 Oct 17;4(4):e30. doi: 10.2196/medinform.6437 (PMC5088342; doi:10.2196/medinform.6437)
Supplement: Multimedia Appendix 1 [file medinform_v4i4e30_app1.xlsx]

## Sheet: Sheet1
abdominal pain
alopecia
anemia
anorexia
anxiety
arthralgia
asthenia
back pain
bone pain
chest pain
chills
cough
crying
decreased appetite
decreased sleep
dehydration
diarrhea
dizziness
drowsiness
dry mouth
dry skin
dysgeusia
dyspepsia
fatigue
febrile neutropenia
fever
headache
injection site erythema
injection site induration
injection site pain
injection site pruritus
injection site swelling
loss of appetite
nausea
pain
rash
redness
swelling
vomiting
weight decreased
